# Supplementary material for: MrBayes tgMC3: A Tight GPU Implementation of MrBayes
Source: PLoS One. 2013 Apr 9;8(4):e60667. doi: 10.1371/journal.pone.0060667 (PMC3621901; doi:10.1371/journal.pone.0060667)
Supplement: Table S1 — Split frequency comparisons after resolving scaler code. (XLSX) [file pone.0060667.s002.xlsx]

## Sheet: Sheet1
		Average standard deviation of split frequency
		Original (global seed 1000, swap seed 20, runID seed 100, 10000 generations)
generations		1000	2000	3000	4000	5000	6000	7000	8000	9000	10000
dataset1		0.337109	0.217256	0.197874	0.156688	0.121653	0.096762	0.104382	0.095243	0.083338	0.076385
dataset2		0.331106	0.23114	0.255905	0.205704	0.166232	0.143033	0.138648	0.121218	0.109075	0.095284
dataset3		0.350998	0.24815	0.28751	0.227284	0.196331	0.164371	0.182541	0.164887	0.144957	0.134288
dataset4		0.372501	0.27685	0.313817	0.254625	0.215633	0.189272	0.20116	0.168533	0.157106	0.146016
dataset5		0.353553	0.250985	0.27307	0.229921	0.200323	0.168345	0.170982	0.155818	0.144647	0.129549
		Average standard deviation of split frequency
		After porting (global seed 1000, swap seed 20, runID seed 100, 10000 generations)
generations		1000	2000	3000	4000	5000	6000	7000	8000	9000	10000
dataset1		0.337109	0.217256	0.197874	0.156688	0.121653	0.096762	0.104382	0.095243	0.083338	0.076385
dataset2		0.331106	0.23114	0.255905	0.205704	0.166232	0.143033	0.138648	0.121218	0.109075	0.095284
dataset3		0.350998	0.24815	0.28751	0.227284	0.196331	0.164371	0.182541	0.164887	0.144957	0.134288
dataset4		0.372501	0.27685	0.313817	0.254625	0.215633	0.189272	0.20116	0.168533	0.157106	0.146016
dataset5		0.353553	0.250985	0.27307	0.229921	0.200323	0.168345	0.170982	0.155818	0.144647	0.129549
The upper half shows the average standard deviation of split frequency obtained using the original strategy, while the lower half shows that obtained using our strategy. That the numbers in the two halves are
exactly the same indicates that our strategy does not change the accuracy of MrBayes.
